# Supplementary material for: A DNA vaccine candidate delivered by an electroacupuncture machine provides protective immunity against SARS-CoV-2 infection
Source: NPJ Vaccines. 2022 Jun 3;7:60. doi: 10.1038/s41541-022-00482-0 (PMC9166770; doi:10.1038/s41541-022-00482-0)
Supplement: Supplementary file 2 — Supplemental data [file 41541_2022_482_MOESM2_ESM.xlsx]

## Sheet: 工作表1
Supplementary Data 1. Peptide list
Peptide number	Amino acid sequnce
S-01	MFVFLVLLPLVSSQCVNLTTRTQLP
S-02	CVNLTTRTQLPPAYTNSFTRGVYY
S-03	AYTNSFTRGVYYPDKVFRSSVLHST
S-04	DKVFRSSVLHSTQDLFLPFFSNVTW
S-05	DLFLPFFSNVTWFHAIHVSGTNGTK
S-06	HAIHVSGTNGTKRFDNPVLPFNDGV
S-07	FDNPVLPFNDGVYFASTEKSNIIRG
S-08	FASTEKSNIIRGWIFGTTLDSKTQS
S-09	IFGTTLDSKTQSLLIVNNATNVVIK
S-10	LIVNNATNVVIKVCEFQFCNDPFLG
S-11	CEFQFCNDPFLGVYYHKNNKSWMES
S-12	HKNNKSWMESEFRVYSSANNCTF
S-13	FRVYSSANNCTFEYVSQPFLMDLEG
S-14	SQPFLMDLEGKQGNFKNLREFVFK
S-15	GNFKNLREFVFKNIDGYFKIYSKH
S-16	DGYFKIYSKHTPINLVRDLPQGFSA
S-17	LVRDLPQGFSALEPLVDLPIGI
S-18	ALEPLVDLPIGINITRFQTLLALHR
S-19	ITRFQTLLALHRSYLTPGDSSSGWT
S-20	YLTPGDSSSGWAGAAAYYVGYLQP
S-21	GAAAYYVGYLQPRTFLLKYNENGTI
S-22	TFLLKYNENGTITDAVDCALDPLSE
S-23	DAVDCALDPLSETKCTLKSFTVEKG
S-24	KCTLKSFTVEKGIYQTSNFRVQPTE
S-25	YQTSNFRVQPTESIVRFPNITNLCP
S-26	IVRFPNITNLCPFGEVFNATRFASV
S-27	GEVFNATRFASVYAWNRKRISNCVA
S-28	AWNRKRISNCVADYSVLYNSASFST
S-29	YSVLYNSASFSTFKCYGVSPTKLND
S-30	KCYGVSPTKLNDLCFTNVYADSFVI
S-31	CFTNVYADSFVIRGDEVRQIAPGQT
S-32	GDEVRQIAPGQTGKIADYNYKLPDD
S-33	KIADYNYKLPDDFTGCVIAWNSNNL
S-34	TGCVIAWNSNNLDSKVGGNYNYLYR
S-35	SKVGGNYNYLYRLFRKSNLKPFERD
S-36	FRKSNLKPFERDISTEIYQAGSTP
S-37	STEIYQAGSTPCNGVEGFNCYFPLQ
S-38	GVEGFNCYFPLQSYGFQPTNGVGYQ
S-39	YGFQPTNGVGYQPYRVVVLSFELLH
S-40	YRVVVLSFELLHAPATVCGPKKSTN
S-41	PATVCGPKKSTNLVKNKCVNFNFNG
S-42	VKNKCVNFNFNGLTGTGVLTESNKK
S-43	TGTGVLTESNKKFLPFQQFGRDIAD
S-44	LPFQQFGRDIADTTDAVRDPQTLEI
S-45	TDAVRDPQTLEILDITPCSFGGVSV
S-46	DITPCSFGGVSVITPGTNTSNQVAV
S-47	TPGTNTSNQVAVLYQDVNCTEVPVA
S-48	YQDVNCTEVPVAIHADQLTPTWRVY
S-49	HADQLTPTWRVYSTGSNVFQTRAG
S-50	TGSNVFQTRAGCLIGAEHVNNSYE
S-51	IGAEHVNNSYECDIPIGAGICASYQ
S-52	IPIGAGICASYQTQTNSPRRARSVA
S-53	TNSPRRARSVASQSIIAYTMSLGA
S-54	SIIAYTMSLGAENSVAYSNNSIAI
S-55	SVAYSNNSIAIPTNFTISVTTEIL
S-56	TNFTISVTTEILPVSMTKTSVDCTM
S-57	SMTKTSVDCTMYICGDSTECSNLLL
S-58	ICGDSTECSNLLLQYGSFCTQLNRA
S-59	YGSFCTQLNRALTGIAVEQDKNTQ
S-60	TGIAVEQDKNTQEVFAQVKQIYKTP
S-61	VFAQVKQIYKTPPIKDFGGFNFSQI
S-62	IKDFGGFNFSQILPDPSKPSKRSFI
S-63	PDPSKPSKRSFIEDLLFNKVTLADA
S-64	DLLFNKVTLADAGFIKQYGDCLGDI
S-65	FIKQYGDCLGDIAARDLICAQKFNG
S-66	ARDLICAQKFNGLTVLPPLLTDEMI
S-67	TVLPPLLTDEMIAQYTSALLAGTIT
S-68	YTSALLAGTITSGWTFGAGAALQI
S-69	GWTFGAGAALQIPFAMQMAYRFNGI
S-70	FAMQMAYRFNGIGVTQNVLYENQKL
S-71	VTQNVLYENQKLIANQFNSAIGKIQ
S-72	ANQFNSAIGKIQDSLSSTASALGKL
S-73	SLSSTASALGKLQDVVNQNAQALNT
S-74	DVVNQNAQALNTLVKQLSSNFGAIS
S-75	VKQLSSNFGAISSVLNDILSRLDKV
S-76	VLNDILSRLDKVEAEVQIDRLITGR
S-77	AEVQIDRLITGRLQSLQTYVTQQLI
S-78	SLQTYVTQQLIRAAEIRASANLAA
S-79	AAEIRASANLAATKMSECVLGQSKR
S-80	KMSECVLGQSKRVDFCGKGYHLMSF
S-81	DFCGKGYHLMSFPQSAPHGVVFLHV
S-82	SAPHGVVFLHVTYVPAQEKNFTTA
S-83	YVPAQEKNFTTAPAICHDGKAHFPR
S-84	AICHDGKAHFPREGVFVSNGTHWFV
S-85	GVFVSNGTHWFVTQRNFYEPQIITT
S-86	RNFYEPQIITTDNTFVSGNCDVVI
S-87	TFVSGNCDVVIGIVNNTVYDPLQP
S-88	IVNNTVYDPLQPELDSFKEELDKYF
S-89	LDSFKEELDKYFKNHTSPDVDLGDI
S-90	KNHTSPDVDLGDISGINASVVNIQK
S-91	GINASVVNIQKEIDRLNEVAKNLNE
S-92	DRLNEVAKNLNESLIDLQELGKYEQ
S-93	LIDLQELGKYEQYIKWPWYIWLGFI
S-94	IKWPWYIWLGFIAGLIAIVMVTIML
S-95	GLIAIVMVTIMLCCMTSCCSCLKG
S-96	CMTSCCSCLKGCCSCGSCCKFDEDD
S-97	SCGSCCKFDEDDSEPVLKGVKLHYT
